# Supplementary material for: Disabled people faced greater challenges accessing sexual and reproductive health services in the first year of the COVID-19 pandemic in Britain: evidence from the Natsal-COVID survey
Source: BMC Public Health. 2025 Nov 3;25:3764. doi: 10.1186/s12889-025-24914-3 (PMC12581559; doi:10.1186/s12889-025-24914-3)
Supplement: Supplementary file 1 — Supplementary Material 1. [file 12889_2025_24914_MOESM1_ESM.xlsx]

## Sheet: Sheet1
Table 3
Characteristic	Men						Women						All
	Prevalence of characteristic in analysis population (%)	95% confidence interval	Prevalence of disability within subgroup (%)	95% confidence interval	N in subgroup (unweighted)	N in subgroup (weighted)	Prevalence of characteristic in analysis population (%)	95% confidence interval	Prevalence of disability within subgroup (%)	95% confidence interval	N in subgroup (unweighted)	N in subgroup (weighted)	Prevalence of characteristic in analysis population (%)	95% confidence interval	Prevalence of disability within subgroup (%)	95% confidence interval	N in subgroup (unweighted)	N in subgroup (weighted)
Age (years)
18-24	15.6	[14.2,17.1]	24.7	[20.5,29.4]	457	505.6	12.7	[11.6,13.8]	29	[24.9,33.5]	518	411.2	14.2	[13.3,15.1]	26.9	[23.9,30.2]	981	923.4
25-29	12.4	[11.1,13.7]	18.8	[14.8,23.6]	386	401	14.4	[13.3,15.7]	22.4	[19.0,26.2]	579	469.5	13.4	[12.6,14.3]	21	[18.4,24.0]	969	874.8
30-34	9.1	[8.0,10.3]	11.8	[8.1,16.8]	248	294	11.7	[10.7,12.8]	22	[18.3,26.2]	454	380.1	10.4	[9.6,11.2]	18.1	[15.3,21.2]	706	678.5
35-39	15.1	[13.7,16.6]	19.3	[15.1,24.2]	429	488.1	12.5	[11.4,13.6]	24.6	[20.7,28.9]	470	405.4	13.8	[12.9,14.7]	22	[19.0,25.2]	902	896.8
40-44	10.9	[9.7,12.3]	17.2	[12.9,22.5]	301	353.5	10.8	[9.8,12.0]	23.8	[19.5,28.8]	341	352.5	10.9	[10.0,11.7]	20.6	[17.5,24.2]	643	707.1
45-49	12.2	[10.9,13.6]	25.9	[21.0,31.4]	335	394.4	12.5	[11.4,13.8]	29.7	[25.3,34.6]	394	406.6	12.3	[11.4,13.2]	27.9	[24.6,31.5]	730	802.1
50-54	11	[9.9,12.2]	30.9	[26.0,36.2]	381	357.8	9.8	[8.7,10.9]	29.4	[24.2,35.2]	273	317.3	10.4	[9.6,11.2]	30.3	[26.7,34.2]	655	676.2
55-59	13.8	[12.6,15.1]	29.4	[25.1,34.1]	492	446.2	15.6	[14.3,17.0]	30.9	[26.6,35.6]	434	507.1	14.6	[13.7,15.6]	30.2	[27.1,33.5]	926	953.3
Reported disability
No	77.4	[75.6,79.0]	-	-	-	-	73.5	[71.9,75.0]	-	-	-	-	75.2	[74.0,76.3]	-	-	4836	4898
Yes	22.6	[21.0,24.4]	-	-	-	-	26.5	[25.0,28.1]	-	-	-	-	24.8	[23.7,26.0]	-	-	1676	1614
Gender identity
Man	-	-	-	-	-	-	-	-	-	-	-	-	49.8	[48.4,51.1]	22.6	[21.0,24.4]	3029	3240.5
Woman	-	-	-	-	-	-	-	-	-	-	-	-	49.9	[48.6,51.2]	26.5	[25.0,28.1]	3463	3249.7
In another way	-	-	-	-	-	-	-	-	-	-	-	-	0.3	[0.2,0.5]	-	-	20a	21.8
Ethnicity
White	85.8	[84.2,87.2]	23.3	[21.5,25.1]	2590	2732.4	85.7	[84.3,87.1]	27.8	[26.1,29.5]	3016	2744.4	85.8	[84.7,86.8]	25.7	[24.5,27.0]	5624	5496.5
Mixed/multiple ethnic groups/Other	2.9	[2.1,3.9]	28.2	[15.7,45.3]	83	92.1	2.6	[2.1,3.3]	36.4	[26.1,48.1]	108	84.3	2.8	[2.3,3.3]	32.5	[23.9,42.6]	192	177.5
Asian/Asian British	8.1	[7.0,9.3]	18.2	[13.2,24.7]	209	256.4	8	[7.0,9.2]	21.2	[15.9,27.6]	219	256.9	8	[7.3,8.8]	19.7	[15.9,24.1]	428	513.3
Black/African/Caribbean/Black British	3.3	[2.6,4.0]	11.4	[6.2,20.1]	92	104	3.6	[2.9,4.5]	9.9	[5.1,18.3]	87	115.1	3.4	[2.9,4.0]	11.1	[7.2,16.7]	180	220.2
Education
No qualification	5.9	[5.0,6.9]	36.5	[28.9,44.9]	169	190.8	4.8	[4.1,5.6]	45	[37.1,53.2]	162	155.6	5.3	[4.7,6.0]	40.3	[34.7,46.2]	331	346.4
Below degree	51.6	[49.6,53.6]	25.6	[23.2,28.1]	1467	1672.1	48.8	[47.1,50.6]	30.3	[28.0,32.7]	1683	1586.6	50.2	[48.9,51.5]	28.1	[26.4,29.8]	3160	3269.6
Degree	42.5	[40.6,44.5]	17.1	[15.0,19.6]	1393	1377.7	46.4	[44.6,48.2]	20.7	[18.6,22.8]	1618	1507.5	44.5	[43.2,45.8]	19.2	[17.7,20.8]	3021	2896
Relationship status
Not in steady relationship	34.9	[33.1,36.9]	27.1	[24.2,30.2]	1039	1122.3	29.7	[28.1,31.4]	29	[26.1,31.9]	1061	960.2	32.4	[31.1,33.6]	28.2	[26.2,30.4]	2110	2093.4
In steady relationship	65.1	[63.1,66.9]	20	[18.1,22.1]	1964	2090.1	70.3	[68.6,71.9]	25.6	[23.8,27.5]	2386	2270.7	67.6	[66.4,68.9]	23.1	[21.8,24.5]	4360	4371.8
Sexual orientation
Heterosexual or Straight	96.2	[95.7,96.7]	22	[20.3,23.8]	2640	3083.1	96.4	[95.9,96.8]	25.8	[24.2,27.5]	3058	3093.2	96	[95.6,96.4]	23.9	[22.7,25.1]	5700	6178.6
Gay or Lesbian	2.3	[2.0,2.7]	31.7	[25.3,38.9]	204	74.7	1.1	[0.9,1.4]	39.3	[28.4,51.5]	91	34.9	1.8	[1.6,2.0]	35.4	[29.5,41.8]	300	115
Bisexual	0.9	[0.7,1.1]	33.4	[24.0,44.4]	127	28.9	1.7	[1.5,2.0]	48.1	[41.3,54.9]	227	55.5	1.4	[1.2,1.6]	45.8	[39.7,52.1]	358	88.8
Other	0.6	[0.3,1.0]	-	-	27a	18.2	0.8	[0.6,1.1]	49.9	[35.1,64.8]	49b	24.9	0.8	[0.6,1.1]	63.8	[50.5,75.3]	85	53
Social grade
A Upper middle class/ B Middle class	23.1	[21.7,24.5]	17.7	[15.3,20.2]	1054	748	22.2	[20.9,23.7]	22.5	[19.7,25.6]	828	722.8	22.7	[21.7,23.7]	20.4	[18.5,22.4]	1889	1478.5
C1 Lower middle class/C2 Skilled working class	53	[51.1,55.0]	22.7	[20.3,25.4]	1248	1718.6	52.6	[50.8,54.3]	25.3	[23.2,27.5]	1726	1708.9	52.8	[51.5,54.1]	24.2	[22.5,25.9]	2982	3436.1
D Working class/ E Lower level of subsistence	23.9	[22.3,25.6]	27.2	[23.9,30.7]	727	774	25.2	[23.7,26.7]	32.7	[29.6,36.0]	909	818	24.5	[23.4,25.7]	30.2	[27.9,32.6]	1641	1597.5
Employment status
Employed full or part time	70.4	[68.5,72.3]	15.5	[13.7,17.5]	1928	2073.8	54.7	[52.7,56.7]	17.4	[15.5,19.5]	1513	1377	63.1	[61.7,64.5]	16.4	[15.1,17.8]	3447	3457.4
Self employed	7.4	[6.4,8.6]	20.9	[15.3,27.7]	206	217.6	7.4	[6.4,8.6]	23.9	[18.1,30.9]	188	187.2	7.4	[6.6,8.2]	22.3	[18.1,27.1]	394	404.8
Unemployed, long term sick/disabled or retired	15.4	[14.0,17.0]	57.1	[52.0,62.1]	432	454.8	15.9	[14.5,17.5]	62.1	[57.0,66.9]	414	401	15.7	[14.7,16.8]	59.7	[56.1,63.2]	850	860.1
Full time parent/home maker	1.4	[1.0,2.0]	28	[14.1,47.9]	35b	40.6	14.1	[12.8,15.6]	30.1	[25.4,35.3]	351	355.7	7.3	[6.6,8.0]	30.1	[25.6,35.1]	387	397.4
Student/pupil	5.4	[4.5,6.4]	15.1	[10.0,22.3]	150	157.7	7.7	[6.8,8.9]	21.3	[16.4,27.3]	246	194.9	6.5	[5.9,7.3]	19.2	[15.5,23.7]	400	357
Health status
Bad/Very bad	5.9	[5.0,6.9]	81.9	[74.7,87.5]	186	190.7	7	[6.1,8.0]	89	[83.8,92.6]	248	226.5	6.5	[5.9,7.2]	85.9	[81.7,89.2]	438	421.5
Fair	24.1	[22.5,25.9]	40.4	[36.5,44.5]	712	781.5	22.8	[21.4,24.3]	50.4	[46.7,54.1]	803	740	23.5	[22.4,24.7]	45.6	[42.9,48.4]	1524	1531.3
Good/ Very good	70	[68.1,71.8]	11.5	[10.0,13.1]	2127	2266.2	70.2	[68.5,71.8]	12.6	[11.2,14.0]	2405	2276	70	[68.7,71.2]	12.1	[11.1,13.2]	4539	4549.9
Sexually experienced
No	7.7	[6.7,8.8]	21.8	[16.5,28.2]	226	246.4	7.6	[6.7,8.7]	23.6	[18.5,29.7]	263	244.4	7.7	[7.0,8.4]	23.2	[19.4,27.5]	493	495.2
Yes	92.3	[91.2,93.3]	22.8	[21.0,24.6]	2781	2971.5	92.4	[91.3,93.3]	26.9	[25.3,28.6]	3153	2956.1	92.3	[91.6,93.0]	25	[23.8,26.2]	5950	5945
Sexually active
No	35.1	[33.2,37.1]	29.2	[26.2,32.4]	1007	1076	33.2	[31.5,35.0]	29.6	[26.8,32.6]	1056	1006.3	34.2	[32.9,35.5]	29.6	[27.6,31.8]	2072	2092.1
Yes	64.9	[62.9,66.8]	18.9	[17.0,21.1]	1850	1987.3	66.8	[65.0,68.5]	25	[23.1,27.0]	2187	2023.2	65.8	[64.5,67.1]	22.2	[20.8,23.6]	4048	4022.5
Symptoms of depression
No	67.8	[65.8,69.6]	16.5	[14.8,18.4]	2045	2163.2	67.7	[66.1,69.4]	18.7	[17.0,20.4]	2263	2170.1	67.7	[66.4,68.9]	17.7	[16.5,19.0]	4316	4342.1
Yes	32.2	[30.4,34.2]	35	[31.7,38.5]	938	1029.2	32.3	[30.6,33.9]	42.4	[39.3,45.5]	1147	1033.5	32.3	[31.1,33.6]	39	[36.8,41.4]	2097	2075.9
Symptoms of anxiety
No	71.5	[69.6,73.3]	15.7	[14.1,17.5]	2160	2289.8	66.4	[64.7,68.0]	17.6	[16.0,19.4]	2192	2139.3	68.8	[67.5,70.0]	16.6	[15.5,17.9]	4355	4432.4
Yes	28.5	[26.7,30.4]	39.7	[36.0,43.5]	832	913.7	33.6	[32.0,35.3]	44.2	[41.2,47.2]	1243	1083.2	31.2	[30.0,32.5]	42.6	[40.2,44.9]	2091	2014.3
Rural/urban
Urban	86.6	[85.1,88.0]	22.8	[20.8,24.8]	2267	2412.9	83.8	[82.3,85.1]	27.5	[25.7,29.4]	2440	2304	85.2	[84.1,86.2]	25.2	[23.9,26.6]	4719	4730
Rural	13.4	[12.0,14.9]	24.3	[19.6,29.6]	339	372.3	16.2	[14.9,17.7]	24.9	[21.1,29.2]	481	445.9	14.8	[13.8,15.9]	24.9	[21.9,28.2]	824	822.6
Accessed at least one SRH service since the first lockdown
No	87.8	[86.4,89.0]	20.9	[19.2,22.7]	2579	2766.5	69.6	[67.9,71.2]	25.6	[23.7,27.5]	2260	2186.1	78.7	[77.6,79.7]	23.1	[21.9,24.4]	4853	4967.9
Yes	12.2	[11.0,13.6]	34	[28.7,39.8]	377	386.1	30.4	[28.8,32.1]	29.5	[26.6,32.4]	1095	955.6	21.3	[20.3,22.4]	31.1	[28.6,33.8]	1478	1348.2
SRH sexual and reproductive health
a Results not shown due to small denominator (unweighted denominator <30)
b Interpret results with caution due to small denominator (unweighted denominator <50)
